# Supplementary material for: Rational Design of Key Enzymes to Efficiently Synthesize Phycocyanobilin in Escherichia coli
Source: Biomolecules. 2024 Mar 3;14(3):301. doi: 10.3390/biom14030301 (PMC10968380; doi:10.3390/biom14030301)
Supplement: Supplementary file 1 [file biomolecules-14-00301-s001.zip]

Archive with 1 entries (1 files):
- biomolecules-2884220-supplementary.pdf
